# Supplementary material for: Long Term Marine Biodiversity Monitoring in Coastal Antarctica: Are Fewer Rare Species Recruiting?
Source: Glob Chang Biol. 2025 Jul 8;31(7):e70341. doi: 10.1111/gcb.70341 (PMC12235580; doi:10.1111/gcb.70341)
Supplement: Supplementary file 1 — Data S1 [file GCB-31-e70341-s001.ods]

## Sheet: environment_data
Year	Density	Abundance	%cover	Richness	rarity (<1/1000 recruits)	sea ice dur	ice scour	disturb anomaly	Max sea temp C	Duration (months >0C)	phytoplankton duration (months >0.2g m3)
2004	5.77	577	14	18	6	78	22.7	-0.254385965	1.24	4	10
2004	10.24	1024	25	17	6	78	22.7	-0.254385965	1.24	4	10
2004	8.06	806	19	15	4	78	22.7	-0.254385965	1.24	4	10
2004	7.12	712	16	16	5	78	22.7	-0.254385965	1.24	4	10
2004	7.57	757	16	19	6	78	22.7	-0.254385965	1.24	4	10
2004	11.03	1103	26	17	4	78	22.7	-0.254385965	1.24	4	10
2006	6.7926	679.26	17	17	6	160	17.3	-0.429824561	-0.25	0	6
2006	11.2478	1124.78	32	17	7	160	17.3	-0.429824561	-0.25	0	6
2006	8.8204	882.04	19	15	4	160	17.3	-0.429824561	-0.25	0	6
2006	11.1184	1111.84	30	15	4	160	17.3	-0.429824561	-0.25	0	6
2006	7.0347	703.47	19	17	6	160	17.3	-0.429824561	-0.25	0	6
2009	2.66	266	8	9	2	67	43.6	0.432748538	0.548	2	6
2009	1.53	153	5	20	7	67	43.6	0.432748538	0.548	2	6
2009	1.99	199	6	16	4	67	43.6	0.432748538	0.548	2	6
2009	1.51	151	4	13	4	67	43.6	0.432748538	0.548	2	6
2009	1.29	129	3	19	10	67	43.6	0.432748538	0.548	2	6
2012	5.99	599	16	17	4	63	37.3	0.228070175	0.11	1	5
2012	6.01	601	16	14	3	63	37.3	0.228070175	0.11	1	5
2012	6.98	698	18	19	6	63	37.3	0.228070175	0.11	1	5
2012	5.4	540	14	14	3	63	37.3	0.228070175	0.11	1	5
2014	10.68	1068	27	16	3	99	21.3	-0.298245614	-0.207	0	7
2014	16.81	1681	38	14	2	99	21.3	-0.298245614	-0.207	0	7
2014	14.82	1482	34	17	5	99	21.3	-0.298245614	-0.207	0	7
2014	15.93	1593	36	17	3	99	21.3	-0.298245614	-0.207	0	7
2017	8.99	899	25	14	2	47	29.3	-0.035087719	1.137	3	8
2017	10.7	1070	26	15	3	47	29.3	-0.035087719	1.137	3	8
2017	11.11	1111	28	14	3	47	29.3	-0.035087719	1.137	3	8
2017	12.05	1205	30	15	3	47	29.3	-0.035087719	1.137	3	8
2022	5.32	532	16	14	5	85	36	0.184210526	0.408	2	5
2022	5.52	552	17	13	4	85	36	0.184210526	0.408	2	5
2022	5.18	518	15	12	3	85	36	0.184210526	0.408	2	5
2022	1.54	154	7	11	3	85	36	0.184210526	0.408	2	5
2022	3.65	365	9	13	3	85	36	0.184210526	0.408	2	5
2022	3.97	397	10	11	2	85	36	0.184210526	0.408	2	5
2023	5.58	558	16	12	3	48	38.2	0.257309942	0.388	3	4
2023	3.66	366	10	12	1	48	38.2	0.257309942	0.388	3	4
2023	6.76	676	17	14	2	48	38.2	0.257309942	0.388	3	4
2023	3.45	345	9	12	2	48	38.2	0.257309942	0.388	3	4
2024	6.08	608	18	13	2	49	33.3	0.096491228	0.494	3	6
2024	4.57	457	12	11	3	49	33.3	0.096491228	0.494	3	6
2024	6.41	641	15	11	2	49	33.3	0.096491228	0.494	3	6
2024	4.11	411	10	11	3	49	33.3	0.096491228	0.494	3	6
2024	6.03	603	14	12	3	49	33.3	0.096491228	0.494	3	6
2024	6.15	615	16	11	2	49	33.3	0.096491228	0.494	3	6

## Sheet: species_on_panels_data
Group	species	2004						2006					2009					2012				2014				2017				2022						2023				2024
Cheilostome bryozoans	Aimulosia antarctica	3	1	2		2	4	5	2		1	4		1	3		1	2	1	2		1			2	1	1			1	3		1			4		2	1	2	1	6	1	2	2
	Amphiblestrum familiaris																																							1		1	1
	Arachnopusia inchoata	1	2			1	1		1	3		2	3	5	6	7	6	5	5	4	4	3	6	4	7	2		3	1		4	6		2	2		1		1						1
	Beania erecta	1		2	1	1		1		2		1		1	1	2	2									1		1		3		2
Polychaete Annelids	Beania inermis													1
	Camptoplites bicornis					1			1								3					1
	Antarctothoa antarctica	25	41	6	33	15	26	11	6	22	5	1			3			8	7	11	9	11	10	12	15	8	11	14	9	2	5		2	1		5	1	4	7	5	3	6	4	4	2
	Antarctothoa dictyota	2		1	2	1	1	1				1																		1						1				1			1
	Chaperiopsis protecta	1							1		3			13	40	24	15	2		1	1	5	1	1	1		1		1					1	2
	Ellisina antarctica	7	6	3	7	4	10	2		8	3	7	4	1		1		2	3	3	1	5	5	2	6	8	5	7	4	3	2	2	1	1	1		1	1		1				1
	Fenestrulina rugula	61	123	121	150	122	163	92	120	75	49	84	61	86	103	45	53	278	239	294	221	282	303	293	164	136	94	120	165	223	187	248	52	146	206	376	281	462	201	504	364	521	297	472	488
	Hippadanella inerma					1				1																		1			1
	Klugerella antarctica	1												1
	Micropora notialis		1	2		1	1				1												1				1														2
	Micropora brevissima		1		2		1	1	2						1			4	3	6	5	13	20	2	6			6	8			1			1		1	1	2
	Smittina rogickae	1			1					1		1		3	2	1	3	1		1				1	1									1
Cyclostome bryozoans	Tubulipora sp	9	19	25	30	16	29	15	6	8	16	3	4	1	2		10	21	22	17	24	29	30	25	22	10	19	17	14	4	2	1				5	7	8	6	4	1	1	2	3	2
	Patinella sp	4	4	3	5	2	3	2	1	2	3			2	2			1		2	2		2	1	1	3	2	1	2							1	1	1
	Idmidronea sp		1				1	2				1						1	2	1	1						1		1			1							1
Polychaete Annelids	Terrebillidae								1		1				1	5	4													2			3	1			2	1						1	1
	Paralaeospira aggregata												1														1			1		1			1	2		2		2	2	4	2	3	5
	Paralaeospira levinseni	305	580	434	348	390	599	384.11	677.58	544.32	768	391.38	138	17	16	47	15	74	86	93	72	55	35	58	67	54	49	71	52	60	55	71	28	85	64	74	26	50	41	68	55	48	43	56	62
	Protolaeospira cavata				1				1			1		1			1			1						1				1	3		1	3					1		1			2
	Protolaeospira stalagmia	74	106	115	53	93	146	76	205	121	92	125	54	14	11	6	6	50	61	47	64	274	172	146	189	160	98	216	139	48	65	66	24	37	42	8	13	45	15	12	2	14	28	19	15
	Metalaeospira pixelli	1														1	1		1
	Romanchella perrieri	77	131	89	70	99	111	81.15	98.2	90.72	163.84	77.09	1	1	7	11	4	148	169	212	135	380	1090	932	1103	513	785	653	807	183	224	119	41	86	77	81	32	98	69	7	26	39	32	40	37
	Serpulidae	4	5	2	8	6	6	4		3	5	1										1			3	2	2		1						1			1		1
Calcarea sponges	Leucosolenia sp													1
Demosponge sponges	Haliclona sp		1				1		1		1			1	1																1		1
	Dendrilla antarctica					1											1
	Mycale acerata							1								1	2
	Tetilla sp																1
Hydrozoa Cnidarians	Tubularia sp													2						1
	Symplectoscyphus sp		2			1		1				3		1			1	1																		1
Ascidian Chordates	Ascidia sp																					1		2	5			1						1								1
	Cnemidocarpa verrucosa				1
	Corella eumyota																	1	2	1	1	7	6	1	1
	Molgula enodis																							1
	Pyura setosa								1											1				1					1
	Synoicum adareanum			1						1
